# Supplementary material for: Structural Design and Properties of Carbon Fiber-Reinforced Sandwich Composites with Small-Angle Grid
Source: Materials (Basel). 2026 Feb 11;19(4):688. doi: 10.3390/ma19040688 (PMC12941594; doi:10.3390/ma19040688)
Supplement: Supplementary file 1 [file materials-19-00688-s001.zip]

Archive with 1 entries (1 files):
- materials-4128825-supplementary.pdf
